# Supplementary material for: Fermented or Floral? Developing a Generalized Food Bait Lure to Monitor Cutworm and Armyworm Moths (Lepidoptera: Noctuidae) in Field Crops
Source: Insects. 2023 Jan 19;14(2):106. doi: 10.3390/insects14020106 (PMC9959891; doi:10.3390/insects14020106)
Supplement: Supplementary file 1 [file insects-14-00106-s001.zip]

Archive with 1 entries (1 files):
- insects-2142831-supplementary.pdf
